# Supplementary material for: Evolutionary Conservation of Bacterial Essential Metabolic Genes across All Bacterial Culture Media
Source: PLoS One. 2015 Apr 20;10(4):e0123785. doi: 10.1371/journal.pone.0123785 (PMC4403854; doi:10.1371/journal.pone.0123785)
Supplement: S1 Dataset — An Excel sheet containing information about the data used in this study and the results obtained. See detailed description of contents in section 3 of S1 File. (XLSX) [file pone.0123785.s001.xlsx]

## Sheet: Models DB
Short Name	ATGC name	NCBI Name	NCBI taxid	Phylum	Class	Seed/Curated model name
A.baumannii	Acinetobacter_baumannii_ATCC_17978_uid58731	Acinetobacter baumannii ATCC 17978	400667	Proteobacteria	Gammaproteobacteria	Seed397945.6.796
A.citrulli	Acidovorax_citrulli_AAC00_1_uid58429	Acidovorax citrulli AAC00-1	397945	Proteobacteria	Betaproteobacteria	Seed400667.7.796
A.pleuropneumoniae	Actinobacillus_pleuropneumoniae_serovar_3_JL03_uid58891	Actinobacillus pleuropneumoniae serovar 3 str. JL03	434271	Proteobacteria	Gammaproteobacteria	Seed434271.4.796
B.aphidicola	Buchnera_aphidicola_APS__Acyrthosiphon_pisum__uid57805	Buchnera aphidicola str. APS (Acyrthosiphon pisum)	107806	Proteobacteria	Gammaproteobacteria	Seed226900.8.796
B.bacteriovorus	Bdellovibrio_bacteriovorus_HD100_uid61595	Bdellovibrio bacteriovorus HD100	264462	Proteobacteria	Gammaproteobacteria	Seed655816.3.796
B.cereus	Bacillus_cereus_ATCC_14579_uid57975	Bacillus cereus ATCC 14579	226900	Firmicutes	Bacilli	Seed264462.9.796
B.japonicum	Bradyrhizobium_japonicum_USDA_110_uid57599	Bradyrhizobium japonicum USDA 110	224911	Proteobacteria	Alphaproteobacteria	Seed206672.9.796
B.longum	Bifidobacterium_longum_NCC2705_uid57939	Bifidobacterium longum NCC2705	206672	Actinobacteria	Actinobacteria	Seed224911.5.796
B.multivorans	Burkholderia_multivorans_ATCC_17616_uid58697	Burkholderia multivorans ATCC 17616	395019	Proteobacteria	Betaproteobacteria	Seed470137.4.796
B.phytofirmans	Burkholderia_phytofirmans_PsJN_uid58729	Burkholderia phytofirmans PsJN	398527	Proteobacteria	Betaproteobacteria	Seed107806.10.796
B.subtilis	Bacillus_subtilis_spizizenii_W23_uid51879	Bacillus subtilis subsp. spizizenii str. W23	655816	Firmicutes	Bacilli	Seed395019.8.796
B.suis	Brucella_suis_ATCC_23445_uid59015	Brucella suis ATCC 23445	470137	Proteobacteria	Alphaproteobacteria	Seed398527.4.796
B.thailandensis	Burkholderia_thailandensis_E264_uid58081	Burkholderia thailandensis E264	271848	Proteobacteria	Betaproteobacteria	Seed271848.6.796
C.botulinum	Clostridium_botulinum_B_Eklund_17B_uid59159	Clostridium botulinum B str. Eklund 17B	508765	Firmicutes	Clostridia	Seed227941.6.796
C.caviae	Chlamydophila_caviae_GPIC_uid57783	Chlamydophila caviae GPIC	227941	Clamydiae	Clamydiia	Seed194439.7.796
C.cellulolyticum	Clostridium_cellulolyticum_H10_uid58709	Clostridium cellulolyticum H10	394503	Firmicutes	Clostridia	Seed31964.6.796
C.michiganensis	Clavibacter_michiganensis_sepedonicus_uid61577	Clavibacter michiganensis subsp. sepedonicus	31964	Actinobacteria	Actinobacteria	Seed508765.6.796
C.tepidum	Chlorobium_tepidum_TLS_uid57897	Chlorobium tepidum TLS	194439	Clorobi	Chlorobia	Seed394503.6.796
E.coli_H7_EDL933	Escherichia_coli_O157_H7_EDL933_uid57831	Escherichia coli O157 H7 EDL933	155864	Proteobacteria	Gammaproteobacteria	Seed511145.12.796
E.coli_H7_Sakai	Escherichia_coli_O157_H7_Sakai_uid57781	Escherichia coli O157:H7 str. Sakai	386585	Proteobacteria	Gammaproteobacteria	Seed155864.8.796
E.coli_K12_MG1655	Escherichia_coli_K_12_substr__MG1655_uid57779	Escherichia coli str. K-12 substr. MG1655	511145	Proteobacteria	Gammaproteobacteria	Seed386585.9.796
E.sibiricum	Exiguobacterium_sibiricum_255_15_uid58053	Exiguobacterium sibiricum 255-15	262543	Firmicutes	Bacilli	Seed262543.8.796
G.bemidjiensis	Geobacter_bemidjiensis_Bem_uid58749	Geobacter bemidjiensis Bem	404380	Proteobacteria	Gammaproteobacteria	Seed420246.7.796
G.thermodenitrificans	Geobacillus_thermodenitrificans_NG80_2_uid58829	Geobacillus thermodenitrificans NG80-2	420246	Firmicutes	Bacilli	Seed404380.4.796
H.pylori	Helicobacter_pylori_26695_uid57787	Helicobacter pylori 26695	85962	Proteobacteria	Gammaproteobacteria	Seed85962.8.796
K.pneumoniae	Klebsiella_pneumoniae_MGH_78578_uid57619	Klebsiella pneumoniae MGH 78578	1328388	Proteobacteria	Gammaproteobacteria	Seed272620.3.796
L.monocytogenes	Listeria_monocytogenes_EGD_e_uid61583	Listeria monocytogenes EGD-e	169963	Firmicutes	Bacilli	Seed169963.11.796
M.avium	Mycobacterium_avium_104_uid57693	Mycobacterium avium 104	243243	Actinobacteria	Actinobacteria	Seed266835.1.796
M.extorquens	Methylobacterium_extorquens_AM1_uid57605	Methylobacterium extorquens AM1	272630	Proteobacteria	Alphaproteobacteria	Seed272630.7.796
M.loti	Mesorhizobium_loti_MAFF303099_uid57601	Mesorhizobium loti MAFF303099	266835	Proteobacteria	Alphaproteobacteria	Seed243243.7.796
M.xanthus	Myxococcus_xanthus_DK_1622_uid58003	Myxococcus xanthus DK 1622	246197	Proteobacteria	Gammaproteobacteria	Seed246197.24.796
P.aeruginosa	Pseudomonas_aeruginosa_PAO1_uid57945	Pseudomonas aeruginosa PAO1	208964	Proteobacteria	Gammaproteobacteria	Seed886882.3.796
P.arcticus	Psychrobacter_arcticus_273_4_uid58021	Psychrobacter arcticus 273-4	259536	Proteobacteria	Gammaproteobacteria	Seed712898.3.796
P.fluorescens_Pf01	Pseudomonas_fluorescens_Pf0_1_uid57591	Pseudomonas fluorescens Pf0-1	205922	Proteobacteria	Gammaproteobacteria	Seed93060.4.796
P.fluorescens_SBW25	Pseudomonas_fluorescens_SBW25_uid158693	Pseudomonas fluorescens SBW25	216595	Proteobacteria	Gammaproteobacteria	Seed208964.12.796
P.marinus	Prochlorococcus_marinus_MIT_9215_uid58819	Prochlorococcus marinus MIT 9215	93060	Cyanobacteria	Prochlorales	Seed205922.5.796
P.mendocina	Pseudomonas_mendocina_ymp_uid58723	Pseudomonas mendocina ymp	399739	Proteobacteria	Gammaproteobacteria	Seed216595.4.796
P.polymyxa	Paenibacillus_polymyxa_SC2_uid59583	Paenibacillus polymyxa SC2	886882	Firmicutes	Bacilli	Seed399739.8.796
P.putida	Pseudomonas_putida_F1_uid58355	Pseudomonas putida F1	351746	Proteobacteria	Gammaproteobacteria	Seed351746.6.796
P.stutzeri	Pseudomonas_stutzeri_A1501_uid58641	Pseudomonas stutzeri A1501	379731	Proteobacteria	Gammaproteobacteria	Seed379731.5.796
P.vagans	Pantoea_vagans_C9_1_uid49871	Pantoea vagans C9-1	712898	Proteobacteria	Gammaproteobacteria	Seed259536.19.796
R.eutropha	Ralstonia_eutropha_H16_uid62925	Ralstonia eutropha H16	381666	Proteobacteria	Betaproteobacteria	Seed381666.6.796
R.prowazekii	Rickettsia_prowazekii_Madrid_E_uid61565	Rickettsia prowazekii str. Madrid E	272947	Proteobacteria	Alphaproteobacteria	Seed267608.8.796
R.solanacearum	Ralstonia_solanacearum_GMI1000_uid57593	Ralstonia solanacearum GMI1000	267608	Proteobacteria	Betaproteobacteria	Seed272947.5.796
S.enterica	Salmonella_enterica_serovar_Typhimurium_LT2_uid57799	Salmonella enterica subsp. enterica serovar Typhimurium str. LT2	99287	Proteobacteria	Gammaproteobacteria	Seed99287.12.796
S.halifaxensis	Shewanella_halifaxensis_HAW_EB4_uid59007	Shewanella halifaxensis HAW-EB4	458817	Proteobacteria	Gammaproteobacteria	Seed399741.3.796
S.maltophilia	Stenotrophomonas_maltophilia_R551_3_uid58657	Stenotrophomonas maltophilia R551-3	391008	Proteobacteria	Gammaproteobacteria	Seed458817.8.796
S.meliloti	Sinorhizobium_meliloti_1021_uid57603	Sinorhizobium meliloti 1021	266834	Proteobacteria	Alphaproteobacteria	Seed211586.12.796
S.oneidensis	Shewanella_oneidensis_MR_1_uid57949	Shewanella oneidensis MR-1	211586	Proteobacteria	Gammaproteobacteria	Seed266834.11.796
S.pneumoniae	Streptococcus_pneumoniae_R6_uid57859	Streptococcus pneumoniae R6	171101	Firmicutes	Bacilli	Seed391008.4.796
S.proteamaculans	Serratia_proteamaculans_568_uid58725	Serratia proteamaculans 568	399741	Proteobacteria	Gammaproteobacteria	Seed171101.6.796
S.pyogenes	Streptococcus_pyogenes_MGAS8232_uid57871	Streptococcus pyogenes MGAS8232	186103	Firmicutes	Bacilli	Seed186103.3.796
S.thermophilus	Streptococcus_thermophilus_LMG_18311_uid58219	Streptococcus thermophilus LMG 18311	264199	Firmicutes	Bacilli	Seed264199.4.796
U.urealyticum	Ureaplasma_urealyticum_serovar_10_ATCC_33699_uid59011	Ureaplasma urealyticum serovar 10 str. ATCC 33699	565575	Tenericutes	Mollicutes	Seed565575.4.796
V.parahaemolyticus	Vibrio_parahaemolyticus_RIMD_2210633_uid57969	Vibrio parahaemolyticus RIMD 2210633	223926	Proteobacteria	Gammaproteobacteria	Seed223926.6.796
Y.pestis	Yersinia_pestis_CO92_uid57621	Yersinia pestis CO92	214092	Proteobacteria	Gammaproteobacteria	Seed214092.10.796
cE.coli_CFT073	Escherichia_coli_CFT073_uid57915	Escherichia coli CFT073	199310	Proteobacteria	Gammaproteobacteria	Curated, from http://www.biomedcentral.com/1752-0509/5/182
cE.coli_H7_EDL933	Escherichia_coli_O157_H7_EDL933_uid57831	Escherichia coli O157 H7 EDL933	155864	Proteobacteria	Gammaproteobacteria	Curated, from http://www.biomedcentral.com/1752-0509/5/182
cE.coli_H7_Sakai	Escherichia_coli_O157_H7_Sakai_uid57781	Escherichia coli O157:H7 str. Sakai	386585	Proteobacteria	Gammaproteobacteria	Curated, from http://www.biomedcentral.com/1752-0509/5/182
cE.coli_K12_MG1655	Escherichia_coli_K_12_substr__MG1655_uid57779	Escherichia coli str. K-12 substr. MG1655	511145	Proteobacteria	Gammaproteobacteria	Curated, iJO1366, from http://www.ncbi.nlm.nih.gov/pmc/articles/PMC3261703/
cH.pylori	Helicobacter_pylori_26695_uid57787	Helicobacter pylori 26695	85962	Proteobacteria	Gammaproteobacteria	Curated, iIT341, from http://www.ncbi.nlm.nih.gov/pmc/articles/PMC1196094/?tool=pubmed
cK.pneumoniae	Klebsiella_pneumoniae_MGH_78578_uid57619	Klebsiella pneumoniae MGH 78578	1328388	Proteobacteria	Gammaproteobacteria	Curate, iYL1228, from http://jb.asm.org/cgi/content/full/193/7/1710?view=long&pmid=21296962
cL.monocytogenes	Listeria_monocytogenes_EGD_e_uid61583	Listeria monocytogenes EGD-e	169963	Firmicutes	Bacilli	Curated, based on Seed169963.11.796 found here http://www.plosgenetics.org/article/metrics/info%3Adoi%2F10.1371%2Fjournal.pgen.1002887
cP.aeruginosa	Pseudomonas_aeruginosa_PAO1_uid57945	Pseudomonas aeruginosa PAO1	208964	Proteobacteria	Gammaproteobacteria	Curated, iMO1056 , from http://www.ncbi.nlm.nih.gov/pmc/articles/PMC2293256/
cP.ubique	Pelagibacter_ubique_HTCC1062_uidxxxx	Pelagibacter ubique HTCC1062	335992	Proteobacteria	Alphaproteobacteria	Curated, based on Seed335992.9.796
cS.enterica	Salmonella_enterica_serovar_Typhimurium_LT2_uid57799	Salmonella enterica subsp. enterica serovar Typhimurium str. LT2	99287	Proteobacteria	Gammaproteobacteria	Curated, iMA945, from http://www.ncbi.nlm.nih.gov/pubmed/19690172
cS.oneidensis	Shewanella_oneidensis_MR_1_uid57949	Shewanella oneidensis MR-1	211586	Proteobacteria	Gammaproteobacteria	Curated, from http://www.ncbi.nlm.nih.gov/pubmed/20589080
cS.thermophilus	Streptococcus_thermophilus_LMG_18311_uid58219	Streptococcus thermophilus LMG 18311	264199	Firmicutes	Bacilli	Curated, from http://www.ncbi.nlm.nih.gov/pmc/articles/PMC2687286/
cY.pestis	Yersinia_pestis_CO92_uid57621	Yersinia pestis CO92	214092	Proteobacteria	Gammaproteobacteria	Curated, from http://www.biomedcentral.com/1752-0509/5/163

## Sheet: Phylogeny
Lineage Rank	Name	Number of models
phylum	Actinobacteria	3
phylum	Clamydiae	1
phylum	Clorobi	1
phylum	Cyanobacteria	1
phylum	Firmicutes	13
phylum	Proteobacteria	49
phylum	Tenericutes	1
class	Actinobacteria	3
class	Alphaproteobacteria	7
class	Bacilli	11
class	Betaproteobacteria	6
class	Chlorobia	1
class	Clamydiia	1
class	Clostridia	2
class	Gammaproteobacteria	36
class	Mollicutes	1
class	Prochlorales	1

## Sheet: EGS KOR scores
	Left Tail Analysis: KOR Score - assume median dN/dS values for essential are less than nonessential							Right Tail Analysis: anti-KOR Score - assume median dN/dS values for nonessential are less than essential
Separation Method Bacterium Model Name	AE vs rest ranksum test	AE vs rest lognormal t-test	AE vs NE ranksum test	AE vs NE lognormal t-test	APE vs NE ranksum test	APE vs NE lognormal t-test		AE vs rest ranksum test	AE vs rest lognormal t-test	AE vs NE ranksum test	AE vs NE lognormal t-test	APE vs NE ranksum test	APE vs NE lognormal t-test
A.baumannii	0.176503	0.327035	0.0721703	0.171989	7.68398e-05	0.00130729		0.672965	0.823716	0.828011	0.927961	0.998693	0.999923
A.citrulli	0.311048	0.147093	0.336139	0.16987	0.436723	0.282001		0.852907	0.689156	0.83013	0.664098	0.717999	0.563479
A.pleuropneumoniae	0.0277328	0.00488502	0.0151818	0.00520209	0.0140727	0.0152884		0.995115	0.972305	0.994798	0.984849	0.984712	0.985946
B.aphidicola	0.10643	0.0037222	0.148326	0.00523997	0.173471	0.00893822		0.996278	0.893848	0.99476	0.852136	0.991062	0.826974
B.bacteriovorus	0.822536	0.297023	0.782021	0.281698	0.626398	0.26583		0.702977	0.177707	0.718302	0.218293	0.73417	0.373933
B.cereus	0.313428	0.194244	0.275795	0.174472	0.126043	0.0992902		0.805756	0.686711	0.825528	0.72435	0.90071	0.874018
B.japonicum	0.554663	0.175114	0.514229	0.172151	0.323727	0.173414		0.824886	0.445502	0.827849	0.485955	0.826586	0.676402
B.longum	0.956859	0.301951	0.632924	0.10074	0.0831959	0.018567		0.698049	0.0432673	0.89926	0.367932	0.981433	0.917014
B.multivorans	0.167215	0.020701	0.131391	0.0180794	0.0432137	0.0133272		0.979299	0.832863	0.981921	0.868681	0.986673	0.956811
B.phytofirmans	0.193821	0.206798	0.152792	0.173513	0.0339163	0.0571274		0.793202	0.806268	0.826487	0.847291	0.942873	0.966103
B.subtilis	0.000127321	0.00048446	7.15163e-05	0.000328247	8.46924e-05	0.000634217		0.999516	0.999873	0.999672	0.999929	0.999366	0.999915
B.suis	0.088921	0.0294781	0.0530366	0.0185051	0.0184157	0.00617835		0.970522	0.91115	0.981495	0.947017	0.993822	0.981602
B.thailandensis	2.19991e-06	5.59593e-07	1.07105e-06	3.17964e-07	4.77697e-06	3.22532e-07		0.999999	0.999998	1	0.999999	1	0.999995
C.botulinum	0.565444	0.240513	0.621904	0.264256	0.751039	0.386138		0.759487	0.434769	0.735744	0.378335	0.613862	0.249107
C.caviae	0.129109	0.00874119	0.512807	0.119414	0.739977	0.308819		0.991259	0.871255	0.880586	0.488218	0.691181	0.26069
C.cellulolyticum	0.0825025	0.035167	0.115368	0.035917	0.22407	0.0592648		0.964833	0.917601	0.964083	0.884803	0.940735	0.776126
C.michiganensis	0.0303355	0.0091423	0.0177233	0.00668468	0.0111798	0.00685815		0.990858	0.969698	0.993315	0.982302	0.993142	0.988834
C.tepidum	0.543581	0.627485	0.606288	0.669112	0.685878	0.701056		0.372515	0.456835	0.330888	0.39422	0.298944	0.314474
E.coli_H7_EDL933	0.650873	0.686283	0.529501	0.590347	0.0384948	0.123907		0.313717	0.349384	0.409653	0.470818	0.876093	0.961548
E.coli_H7_Sakai	0.94403	0.227297	0.906999	0.184781	0.422394	0.0703818		0.772703	0.0560196	0.815219	0.0930865	0.929618	0.577748
E.coli_K12_MG1655	0.937959	0.151413	0.889326	0.125105	0.359346	0.0519139		0.848587	0.0620915	0.874895	0.110764	0.948086	0.640782
E.sibiricum	0.199693	0.177555	0.393307	0.327669	0.948026	0.868628		0.822445	0.800429	0.672331	0.606878	0.131372	0.0520157
G.bemidjiensis	0.000307245	0.000146552	7.33448e-05	4.0112e-05	5.33176e-06	2.85448e-06		0.999853	0.999693	0.99996	0.999927	0.999997	0.999995
G.thermodenitrificans	3.93627e-06	1.22784e-05	9.49497e-06	1.99483e-05	0.00145863	0.000401886		0.999988	0.999996	0.99998	0.999991	0.999598	0.998544
H.pylori	0.638131	0.176689	0.423063	0.115507	0.261577	0.090829		0.823311	0.362266	0.884493	0.577477	0.909171	0.738783
K.pneumoniae	0.998767	0.906657	0.997832	0.893521	0.912907	0.749422		0.0933431	0.00123474	0.106479	0.00217239	0.250578	0.0871582
L.monocytogenes	0.0373123	0.0740573	0.0758522	0.128633	0.390988	0.429053		0.925943	0.962723	0.871367	0.924226	0.570947	0.609155
M.avium	0.0114465	0.00107826	0.0228114	0.00241222	0.156418	0.0273253		0.998922	0.988564	0.997588	0.977209	0.972675	0.843656
M.extorquens	0.445998	0.693552	0.357616	0.646745	0.0911241	0.330712		0.306448	0.554185	0.353255	0.642578	0.669288	0.908932
M.loti	0.267812	0.018386	0.189039	0.012351	0.0377751	0.00418542		0.981614	0.732305	0.987649	0.811069	0.995815	0.96225
M.xanthus	0.0149802	0.055105	0.0172907	0.0658187	0.0906371	0.230065		0.944895	0.985035	0.934181	0.982728	0.769935	0.909418
P.aeruginosa	0.0133767	0.0117462	0.0119674	0.00967134	0.0313978	0.0150354		0.988254	0.986633	0.990329	0.988042	0.984965	0.968618
P.arcticus	0.852889	0.6391	0.564992	0.382176	0.172459	0.145861		0.3609	0.147253	0.617824	0.435321	0.854139	0.827695
P.fluorescens_Pf01	0.986185	0.627081	0.962622	0.519472	0.389178	0.145891		0.372919	0.0138252	0.480528	0.0374047	0.854109	0.610916
P.fluorescens_SBW25	0.888027	0.450707	0.837512	0.35045	0.251157	0.0467726		0.549293	0.112032	0.64955	0.162571	0.953227	0.748922
P.marinus	0.444993	0.13783	0.76091	0.408564	0.928239	0.742616		0.86217	0.555272	0.591436	0.239351	0.257384	0.0718527
P.mendocina	0.72406	0.261643	0.553639	0.133421	0.0502682	0.00425938		0.738357	0.276104	0.866579	0.446575	0.995741	0.949776
P.polymyxa	0.0810492	0.0971878	0.0449623	0.058297	0.00197933	0.00259615		0.902812	0.919018	0.941703	0.955086	0.997404	0.998023
P.putida	0.798842	0.30904	0.682372	0.231422	0.0769847	0.0359821		0.69096	0.201241	0.768578	0.317745	0.964018	0.923052
P.stutzeri	0.267172	0.0675145	0.154079	0.0315402	0.0183106	0.00285297		0.932485	0.732936	0.96846	0.846007	0.997147	0.981703
P.vagans	0.689864	0.0890021	0.689316	0.0838789	0.658223	0.0892752		0.910998	0.310253	0.916121	0.310818	0.910725	0.34188
R.eutropha	0.00116392	2.59327e-05	0.000605227	1.57745e-05	0.000186258	6.28446e-06		0.999974	0.998837	0.999984	0.999395	0.999994	0.999814
R.prowazekii	0.165045	0.0843978	0.224618	0.129778	0.290799	0.174064		0.915602	0.83551	0.870222	0.776109	0.825936	0.709983
R.solanacearum	0.732744	0.131174	0.600348	0.0827552	0.20156	0.0222115		0.868826	0.267439	0.917245	0.399891	0.977789	0.798582
S.enterica	0.860778	0.24836	0.87348	0.279398	0.84621	0.467832		0.75164	0.139318	0.720602	0.126626	0.532168	0.153871
S.halifaxensis	0.371474	0.179188	0.34614	0.14289	0.320014	0.085125		0.820812	0.628669	0.85711	0.654021	0.914875	0.680103
S.maltophilia	0.955458	0.585272	0.866083	0.429374	0.211081	0.0900758		0.414728	0.0445815	0.570626	0.134024	0.909924	0.789023
S.meliloti	0.000340976	9.34692e-05	0.000162257	4.81061e-05	4.25254e-05	7.996e-06		0.999907	0.999659	0.999952	0.999838	0.999992	0.999958
S.oneidensis	0.0539724	0.00561172	0.0833765	0.0107627	0.334201	0.101569		0.994388	0.946089	0.989237	0.916725	0.898431	0.665972
S.pneumoniae	0.516813	0.267213	0.664304	0.358929	0.819791	0.504307		0.732787	0.483527	0.641071	0.336071	0.495693	0.180427
S.proteamaculans	0.874206	0.521909	0.862966	0.508832	0.638219	0.422461		0.478091	0.125855	0.491168	0.137108	0.577539	0.361861
S.pyogenes	0.0124975	0.00155399	0.00237477	0.000551602	0.000650763	0.000328913		0.998446	0.987534	0.999448	0.997634	0.999671	0.999351
S.thermophilus	0.526859	0.266779	0.531996	0.298806	0.533943	0.370608		0.733221	0.47347	0.701194	0.468373	0.629392	0.466372
U.urealyticum	0.101537	0.0403994	0.181643	0.0583981	0.263344	0.083829		0.959601	0.898918	0.941602	0.819168	0.916171	0.737527
V.parahaemolyticus	0.99918	0.955492	0.996109	0.916181	0.745769	0.563984		0.0445084	0.000820689	0.0838187	0.00389643	0.436016	0.254344
Y.pestis	0.976519	0.762707	0.956174	0.725586	0.616895	0.543464		0.237293	0.0235026	0.274414	0.0438688	0.456536	0.383231
cE.coli_CFT073	0.0874664	0.0535288	0.0627624	0.0392834	0.0307232	0.0153949		0.946471	0.912596	0.960717	0.937295	0.984605	0.969296
cE.coli_H7_EDL933	0.228234	0.108694	0.246512	0.127645	0.445657	0.371392		0.891306	0.771876	0.872355	0.753631	0.628608	0.554442
cE.coli_H7_Sakai	0.644432	0.757033	0.660638	0.756675	0.645035	0.659319		0.242967	0.355936	0.243325	0.339861	0.340681	0.355218
cE.coli_K12_MG1655	0.255659	0.182192	0.241368	0.168554	0.227043	0.154612		0.817808	0.744469	0.831446	0.758781	0.845388	0.77303
cH.pylori	0.978445	0.970802	0.990778	0.986812	0.989998	0.985615		0.029198	0.0216336	0.0131878	0.00927916	0.0143853	0.0100437
cK.pneumoniae	0.328371	0.297884	0.280559	0.262633	0.0147139	0.0341304		0.702116	0.671819	0.737367	0.719641	0.96587	0.985296
cL.monocytogenes	0.098531	0.211078	0.0944144	0.229175	0.154478	0.326736		0.788922	0.901538	0.770825	0.905669	0.673264	0.845603
cP.aeruginosa	0.286983	0.118126	0.165467	0.0649262	0.00556459	0.0046629		0.881874	0.71314	0.935074	0.834642	0.995337	0.994439
cP.ubique	0.136569	0.240707	0.0867635	0.163791	0.0545042	0.0921563		0.759293	0.863646	0.836209	0.913432	0.907844	0.945594
cS.enterica	0.36347	0.252941	0.34771	0.238696	0.297406	0.216002		0.747059	0.636738	0.761304	0.652542	0.783998	0.702692
cS.oneidensis	0.0178448	0.000751905	0.0185812	0.000745405	0.0733615	0.00445033		0.999248	0.982174	0.999255	0.981444	0.99555	0.92669
cS.thermophilus	0.476129	0.483824	0.395514	0.321447	0.334146	0.194081		0.516176	0.524293	0.678553	0.605036	0.805919	0.666218
cY.pestis	0.774015	0.837394	0.768394	0.840515	0.67232	0.733201		0.162606	0.226271	0.159485	0.231984	0.266799	0.327914
Minimum	2.19991e-06	5.59593e-07	1.07105e-06	3.17964e-07	4.77697e-06	3.22532e-07		0.029198	0.000820689	0.0131878	0.00217239	0.0143853	0.0100437
Maximum	0.99918	0.970802	0.997832	0.986812	0.989998	0.985615		0.999999	0.999998	1	0.999999	1	0.999995
Mean	0.402736	0.247156	0.385552	0.229452	0.294906	0.200487		0.752844	0.597404	0.770548	0.614641	0.799513	0.705227
				Models with significant results in ranksum tests
Separation Method Bacterium Model Name	AE vs rest ranksum test	KOR Classification	AE vs NE ranksum test	KOR Classification	APE vs NE ranksum test	KOR Classification		AE vs rest ranksum test		AE vs NE ranksum test		APE vs NE ranksum test
	B.subtilis	Strongly KOR	B.subtilis	Strongly KOR	A.baumannii	Weakly KOR
	B.thailandensis	Strongly KOR	B.thailandensis	Strongly KOR	B.subtilis	Strongly KOR
	G.bemidjiensis	Strongly KOR	G.bemidjiensis	Strongly KOR	B.thailandensis	Strongly KOR
	G.thermodenitrificans	Strongly KOR	G.thermodenitrificans	Strongly KOR	G.bemidjiensis	Strongly KOR
	R.eutropha	Strongly KOR	R.eutropha	Strongly KOR	G.thermodenitrificans	Strongly KOR
	S.meliloti	Strongly KOR	S.meliloti	Strongly KOR	P.polymyxa	Weakly KOR
			S.pyogenes	Weakly KOR	R.eutropha	Strongly KOR
					S.meliloti	Strongly KOR
					S.pyogenes	Weakly KOR
					cP.aeruginosa	Weakly KOR

## Sheet: Biological and Model Scores
Short Name	|genes|	|model genes|	%genes with dN/dS values	model cmplxty	MediaMultplcty	EDCgrth/Randgrth	EDCgrth	Best Score	PEperc	|PE|	AEperc	|AE|	Greengenes num envs	6-class Envs	Doubling Time	sum(>0)	sum(>mean)	#unique body-sites for Bin	#unique body-sites for ThMean
A.baumannii	3367	949	0.622761	8011	0.092	0.18415	62.6525	-9.64372	0.103267	98	0.0769231	73	11			244	47	25	12
A.citrulli	4709	966	0.615942	7040	0.592	0.0600124	21.5031	-3.06212	0.073499	71	0.195652	189				184	31	29	11
A.pleuropneumoniae	2036	714	0.780112	6550	0.832	0.0531485	19.794	-9.74264	0.170868	122	0.284314	203				705	115	31	13
B.aphidicola	574	327	0.877676	2898	0.18	0.729474	32.5154	-3.30618	0.0856269	28	0.691131	226		1	36
B.bacteriovorus	3586	586	0.686007	6557	0.319328	0.16366	31.9383	-0.880141	0.0682594	40	0.303754	178			1.4	3	1	2	1
B.cereus	5255	1139	0.848112	7692	0.42	0.0729859	39.9634	-4.17099	0.0755048	86	0.0860404	98	42	6	0.3	130	39	18	10
B.japonicum	8317	1497	0.525718	7577	0.192	0.0371955	9.87858	-1.82803	0.0567802	85	0.124916	187	1	4	20
B.longum	1729	495	0.612121	5879	0.756	0.0757844	22.8072	-1.97502	0.276768	137	0.284848	141		4		28	4	14	2
B.multivorans	6258	1371	0.732312	8311	0.596	0.0576699	23.2826	-5.37212	0.0583516	80	0.113056	155				158	28	30	10
B.phytofirmans	7241	1493	0.734762	8222	0.192	0.041256	11.1984	-7.53845	0.0569324	85	0.0703282	105				158	28	30	10
B.subtilis	4062	1099	0.911738	8743	0.876	0.246188	98.5418	-20.0753	0.0955414	105	0.0955414	105	1	6	0.43	130	39	18	10
B.suis	3241	949	0.746048	6965	0.42	0.0727994	22.0148	-5.67356	0.0874605	83	0.18019	171		4	2
B.thailandensis	5632	1235	0.888259	7393	0.853659	0.0405968	22.4034	-24.0693	0.0680162	84	0.144939	179				158	28	30	10
C.botulinum	3475	763	0.836173	6205	0.987903	0.153895	27.6551	-1.89321	0.10616	81	0.21232	162		5		551	113	33	20
C.caviae	1005	305	0.839344	3493	0.544355	0.173043	15.5316	-3.79877	0.118033	36	0.590164	180		1
C.cellulolyticum	3390	561	0.85918	4770	0.7	0.0888019	13.8404	-5.45428	0.14795	83	0.320856	180		5		551	113	33	20
C.michiganensis	3116	694	0.893372	5586	0.856	0.121789	25.1399	-7.3136	0.0850144	59	0.285303	198	2			1	0	1	0
C.tepidum	2245	604	0.604305	7236	0.404	0.369092	64.4343	-1.7654	0.122517	74	0.304636	184		2
E.coli_H7_EDL933	5397	1191	0.539043	8454	0.532	0.0239589	12.3391	-3.6263	0.101595	121	0.0898405	107	19	4		226	44	29	18
E.coli_H7_Sakai	5318	1178	0.645161	8042	0.408	0.0259082	13.8999	-1.16426	0.10017	118	0.151104	178	19	4		226	44	29	18
E.coli_K12_MG1655	4145	1190	0.664706	7988	0.348	0.0206357	10.2643	-1.24484	0.0882353	105	0.155462	185	19	4	0.35	226	44	29	18
E.sibiricum	3015	794	0.90932	8692	0.956	0.378461	84.0632	-1.79351	0.0465995	37	0.2267	180				39	8	10	4
G.bemidjiensis	4057	839	0.872467	7219	0.252	0.0528494	13.1606	-16.4037	0.0643623	54	0.222884	187				13	1	11	1
G.thermodenitrificans	3445	990	0.638384	8022	0.152263	0.382286	46.3634	-15.9477	0.0515152	51	0.181818	180	6			18	4	10	2
H.pylori	1573	454	0.768722	6415	0.895582	0.177692	29.7807	-2.01128	0.154185	70	0.45815	208	1	4	2.4	15	1	13	1
K.pneumoniae	5185	1382	0.531838	9039	0.376	0.0350843	21.7694	-0.143723	0.0918958	127	0.117221	162	18			94	21	25	11
L.monocytogenes	2846	819	0.866911	7195	0.928	0.128692	22.7684	-7.15369	0.145299	119	0.2442	200	3	5	1	5	1	5	1
M.avium	5120	992	0.832661	6478	0.456	0.112238	22.441	-6.2918	0.0514113	51	0.21875	217		4	10	184	38	22	12
M.extorquens	6212	1023	0.841642	7284	0.076	0.0733498	9.04993	-5.05546	0.0713587	73	0.086999	89	2			3	1	2	1
M.loti	7272	1140	0.766667	7548	0.424	0.0276638	10.7637	-5.38526	0.077193	88	0.134211	153		5
M.xanthus	7316	1033	0.873185	7158	0.288	0.307917	61.6639	-5.47187	0.0377541	39	0.10455	108	1			1	0	1	0
P.aeruginosa	5571	1210	0.892562	7518	0.448	0.0261755	8.97197	-9.73932	0.0801653	97	0.154545	187	29	5	0.5	530	104	29	16
P.arcticus	2120	646	0.79257	5756	0.216	0.0461211	7.01935	-1.79304	0.173375	112	0.379257	245	1			19	5	12	4
P.fluorescens_Pf01	5722	1219	0.821985	7474	0.632	0.046164	14.1182	-1.03352	0.0869565	106	0.156686	191	25	5		530	104	29	16
P.fluorescens_SBW25	5921	1325	0.78566	7988	0.432	0.0512343	10.4811	-2.84108	0.0641509	85	0.125283	166	25	5		530	104	29	16
P.marinus	1982	516	0.924419	4883	0.216	0.133495	19.1793	-2.31227	0.106589	55	0.410853	212		3
P.mendocina	4594	1041	0.662824	7997	0.424	0.3547	78.5485	-4.15388	0.067243	70	0.167147	174		5		530	104	29	16
P.polymyxa	6032	1098	0.814208	7531	0.384	0.0522142	28.9526	-9.17037	0.105647	116	0.0783242	86	10			12	2	8	2
P.putida	5250	1190	0.852941	8143	0.392	0.0410066	10.9683	-3.14652	0.0722689	86	0.144538	172	23	5	1.1	530	104	29	16
P.stutzeri	4127	954	0.903564	7276	0.348	0.0307355	9.15958	-4.5219	0.0733753	70	0.208595	199	29	5		530	104	29	16
P.vagans	4590	1108	0.803249	7812	0.992	0.0504054	29.572	-1.90945	0.0884477	98	0.159747	177				35	9	12	3
R.eutropha	6626	1412	0.703258	7559	0.404	0.0627701	17.156	-12.6252	0.0389518	55	0.141643	200		5		637	89	32	13
R.prowazekii	835	287	0.745645	5474	0.072	0.527516	11.2237	-2.02293	0.0209059	6	0.547038	157		1	10	2	1	2	1
R.solanacearum	5113	1038	0.578035	8083	0.196	0.0669462	20.7807	-2.17573	0.0693642	72	0.16763	174	3	5	4	637	89	32	13
S.enterica	4560	1209	0.64847	8568	0.700405	0.0332495	19.4298	-1.34081	0.110008	133	0.138131	167		4	0.4
S.halifaxensis	4278	939	0.850905	7555	0.253061	0.0272915	11.9542	-3.88956	0.0841321	79	0.195953	184		5		2	1	2	1
S.maltophilia	4039	777	0.949807	7002	0.592	0.0535302	11.358	-1.65086	0.129987	101	0.214929	167	31			166	27	25	12
S.meliloti	6218	1393	0.721464	7450	0.672	0.0974236	37.3773	-15.3036	0.045944	64	0.121321	169	1	5	1.5
S.oneidensis	4217	844	0.727488	7730	0.532	0.0902563	39.986	-5.6742	0.0912322	77	0.201422	170		5	0.66	2	1	2	1
S.pneumoniae	2042	597	0.688442	4709	0.824	0.214531	33.8612	-1.79936	0.0971524	58	0.335008	200	1	4	0.5	2528	653	33	26
S.proteamaculans	4942	1309	0.859435	9180	0.524	0.0208414	11.0742	-1.3268	0.10848	142	0.107716	141				64	14	19	7
S.pyogenes	1839	524	0.729008	4770	0.86	0.232673	29.873	-9.1831	0.129771	68	0.339695	178		1	0.4	2528	653	33	26
S.thermophilus	1888	575	0.742609	8111	0.644	0.0787446	32.2157	-1.51539	0.0834783	48	0.306087	176	4	2	0.43	2528	653	33	26
U.urealyticum	646	217	0.894009	2075	0.052	0.632075	106.653	-2.75914	0.0138249	3	0.529954	115		1	0.9	131	27	22	3
V.parahaemolyticus	4832	999	0.772773	7772	0.2	0.027777	13.0692	-0.550755	0.0820821	82	0.196196	196	9	4	0.2	3	2	3	2
Y.pestis	4066	1034	0.77176	8228	0.399194	0.0307392	12.6544	-0.722237	0.123791	128	0.151838	157		5	1.25
cE.coli_CFT073	5369	1222	0.756956	9504	0.92	0.504173	3.83743	-8.01114	0.130115	159	0.0957447	117	19	4		226	44	29	18
cE.coli_H7_EDL933	5397	1278	0.755086	9596	0.936	0.45805	3.49184	-5.37908	0.140063	179	0.0931142	119	19	4		226	44	29	18
cE.coli_H7_Sakai	5318	959	0.499479	9588	0.94	0.418227	3.1861	-1.89518	0.168926	162	0.10219	98	19	4		226	44	29	18
cE.coli_K12_MG1655	4145	1367	0.762253	10507	0.608	0.101399	6.1375	-5.20906	0.122897	168	0.0577908	79	19	4	0.35	226	44	29	18
cH.pylori	1573	339	0.817109	2388	0.192	0.361325	2.08083	-0.384727	0.215339	73	0.356932	121	1	4	2.4	15	1	13	1
cK.pneumoniae	5185	1229	0.89585	9054	0.6	0.259632	1.52454	-6.15336	0.0992677	122	0.0309194	38	18			94	21	25	11
cL.monocytogenes	2846	816	0.92402	5458	0.856	0.437824	4.373	-3.33859	0.122549	100	0.234069	191	3	5	1	5	1	5	1
cP.aeruginosa	5571	1056	0.929924	4592	0.548	0.168238	3.38499	-6.59557	0.113636	120	0.106061	112	29	5	0.5	530	104	29	16
cP.ubique	1389	543	0.72744	7135	0.728	0.360968	35.0274	-6.29885	0.165746	90	0.300184	163		3
cS.enterica	4560	1271	0.743509	10149	0.879518	0.242483	1.86772	-5.00363	0.168371	214	0.0424862	54		4	0.4
cS.oneidensis	4217	783	0.914432	4030	0.370968	0.556522	7.01636	-8.18465	0.136654	107	0.206897	162		5	0.66	2	1	2	1
cS.thermophilus	1888	429	0.848485	2550	0.308	1.12891	2.65975	-2.13405	0.181818	78	0.324009	139	4	2	0.43	2528	653	33	26
cY.pestis	4066	815	0.615951	7780	0.74	0.301134	3.40403	-2.89527	0.159509	130	0.0920245	75		5	1.25

## Sheet: Essential Gene Sets
			Essential Gene Sets across models
Short Name	|AE|	|APE|	|EDC APE|	|RD APE|
A.baumannii	73	171	171	145
A.citrulli	189	277	260	242
A.pleuropneumoniae	203	350	325	285
B.aphidicola	226	259	254	252
B.bacteriovorus	178	229	218	212
B.cereus	98	198	184	151
B.japonicum	187	281	272	244
B.longum	141	288	278	212
B.multivorans	155	236	235	205
B.phytofirmans	105	190	190	175
B.subtilis	105	211	210	189
B.suis	171	254	254	238
B.thailandensis	179	295	263	255
C.botulinum	162	251	243	213
C.caviae	180	233	216	214
C.cellulolyticum	180	274	263	236
C.michiganensis	198	271	257	253
C.tepidum	184	280	258	252
E.coli_H7_EDL933	107	242	228	197
E.coli_H7_Sakai	178	325	296	272
E.coli_K12_MG1655	185	310	290	251
E.sibiricum	180	240	217	234
G.bemidjiensis	187	242	241	227
G.thermodenitrificans	180	268	231	238
H.pylori	208	282	278	252
K.pneumoniae	162	291	289	245
L.monocytogenes	200	339	319	288
M.avium	217	303	268	253
M.extorquens	89	180	162	133
M.loti	153	255	241	220
M.xanthus	108	167	147	141
P.aeruginosa	187	307	284	241
P.arcticus	245	357	357	281
P.fluorescens_Pf01	191	311	297	247
P.fluorescens_SBW25	166	266	251	235
P.marinus	212	286	267	250
P.mendocina	174	244	244	227
P.polymyxa	86	206	202	176
P.putida	172	258	258	218
P.stutzeri	199	270	269	241
P.vagans	177	292	275	246
R.eutropha	200	262	255	254
R.prowazekii	157	173	163	165
R.solanacearum	174	249	246	235
S.enterica	167	326	300	258
S.halifaxensis	184	281	263	235
S.maltophilia	167	269	268	246
S.meliloti	169	254	233	230
S.oneidensis	170	274	247	246
S.pneumoniae	200	274	258	263
S.proteamaculans	141	294	283	227
S.pyogenes	178	251	246	217
S.thermophilus	176	238	224	200
U.urealyticum	115	136	118	133
V.parahaemolyticus	196	284	278	250
Y.pestis	157	285	285	242
cE.coli_CFT073	117	295	276	197
cE.coli_H7_EDL933	119	337	298	199
cE.coli_H7_Sakai	98	292	260	181
cE.coli_K12_MG1655	79	272	247	196
cH.pylori	121	207	194	175
cK.pneumoniae	38	173	160	107
cL.monocytogenes	191	321	291	277
cP.aeruginosa	112	283	232	179
cP.ubique	163	261	253	255
cS.enterica	54	293	268	153
cS.oneidensis	162	321	269	227
cS.thermophilus	139	221	217	219
cY.pestis	75	225	205	166

## Sheet: HG Envs
GreenGenes Env name	Number of models under env	6-class name	Number of models under class
AIR	15	Obligate	5
AQUIFER	2	Specialized	3
BAMBOO	1	Aquatic	2
BANK	2	Facultative	17
BAY	11	Multiple	20
BEACH	2	Terrestrial	2
BIOFILM	7
BLOOD	8
CANAL	2
CAVE	11
CHEESE	2
CHICKEN	1
COASTLINE	2
COMPOST	12
CSF	2
DAIRY	11
DESERT	1
DUST	2
EGG	2
ELEVATION	6
ESTUARY	2
FAECES	9
FARM	2
FIELD	11
FISH	4
FOOD	1
FRUIT	6
GARDEN	5
GLACIER	2
GRASSLAND	1
GROVE	1
HABITAT	1
HOSPITAL	4
HUMUS	1
ISLAND	3
LAGOON	2
LAKE	9
LEACHATE	7
LYMPH	7
MILK	11
MINE	6
MUCUS	1
MUD	3
OCEAN	5
OIL	9
PERMAFROST	1
PETROLEUM	5
PIGGERY	4
POND	14
POULTRY	9
RESERVOIR	3
RHIZOSPHERE	11
RIVER	16
ROCK	1
SAND	2
SANDSTONE	2
SEA	8
SEDIMENT	17
SEWAGE	17
SLUDGE	20
SOIL	26
SPRING	9
STRAW	2
STREAM	6
SUGAR	2
SURFACE	7
TANNERY	11
TEXTILE	1
TRAVERTINE	1
URINE	9
VEGETABLE	2
VOLCANO	2
WASTE	13
WATER	22
WETLAND	4
WOOD	3
YOGURT	2

## Sheet: SEED without NCBI matches
Organism	SEED Model	% of matching genes
Escherichia_coli_CFT073	Seed199310.4.796	<50%
Escherichia_coli_W3110	Seed316407.3.796	none
Geobacillus_thermoglucosidasius_C56-YS93	Seed634956.3.796	none
Lactobacillus_gasseri_ATCC_33323	Seed324831.13.796	<10%
Lactococcus_lactis_subsp__cremoris_NZ9000	Seed746361.3.796	none

## Sheet: KOR classification
		Classification as KOR, Undecided or anti-KOR as a function of media
Short Name	ECOEDS classification	anti-ECOEDS classification		Strongly KOR		[anti-]ECOEDS finds media under which the separation of essential and nonessential gene dN/dS is most pronounced. ECOEDS finds media such that essential genes are more conserved and anti-ECOEDS finds media such that nonessential genes are more conserved.
A.baumannii	KOR	Undecided		B.subtilis
A.citrulli	Undecided	Undecided		B.thailandensis
A.pleuropneumoniae	KOR	Undecided		G.bemidjiensis
B.aphidicola	Undecided	Undecided		G.thermodenitrificans
B.bacteriovorus	Undecided	Undecided		R.eutropha
B.cereus	Undecided	Undecided		S.meliloti
B.japonicum	Undecided	Undecided		Weakly KOR
B.longum	Undecided	Undecided		A.baumannii
B.multivorans	KOR	Undecided		A.pleuropneumoniae
B.phytofirmans	KOR	Undecided		B.multivorans
B.subtilis	KOR	KOR		B.phytofirmans
B.suis	KOR	Undecided		B.suis
B.thailandensis	KOR	KOR		C.cellulolyticum
C.botulinum	Undecided	Undecided		C.michiganensis
C.caviae	Undecided	Undecided		L.monocytogenes
C.cellulolyticum	KOR	Undecided		M.avium
C.michiganensis	KOR	Undecided		M.extorquens
C.tepidum	Undecided	Undecided		M.loti
E.coli_H7_EDL933	Undecided	Undecided		M.xanthus
E.coli_H7_Sakai	Undecided	Undecided		P.aeruginosa
E.coli_K12_MG1655	Undecided	Undecided		P.polymyxa
E.sibiricum	Undecided	Undecided		S.oneidensis
G.bemidjiensis	KOR	KOR		S.pyogenes
G.thermodenitrificans	KOR	KOR		cE.coli_CFT073
H.pylori	Undecided	Undecided		cE.coli_H7_EDL933
K.pneumoniae	Undecided	anti-KOR		cE.coli_K12_MG1655
L.monocytogenes	KOR	Undecided		cK.pneumoniae
M.avium	KOR	Undecided		cP.aeruginosa
M.extorquens	KOR	Undecided		cP.ubique
M.loti	KOR	Undecided		cS.enterica
M.xanthus	KOR	Undecided		cS.oneidensis
P.aeruginosa	KOR	Undecided		Undecided
P.arcticus	Undecided	Undecided		A.citrulli
P.fluorescens_Pf01	Undecided	anti-KOR		B.aphidicola
P.fluorescens_SBW25	Undecided	Undecided		B.bacteriovorus
P.marinus	Undecided	Undecided		B.cereus
P.mendocina	Undecided	Undecided		B.japonicum
P.polymyxa	KOR	Undecided		B.longum
P.putida	Undecided	Undecided		C.botulinum
P.stutzeri	Undecided	Undecided		C.caviae
P.vagans	Undecided	Undecided		C.tepidum
R.eutropha	KOR	KOR		E.coli_H7_EDL933
R.prowazekii	Undecided	Undecided		E.coli_H7_Sakai
R.solanacearum	Undecided	Undecided		E.coli_K12_MG1655
S.enterica	Undecided	Undecided		E.sibiricum
S.halifaxensis	Undecided	Undecided		H.pylori
S.maltophilia	Undecided	Undecided		P.arcticus
S.meliloti	KOR	KOR		P.fluorescens_SBW25
S.oneidensis	KOR	Undecided		P.marinus
S.pneumoniae	Undecided	Undecided		P.mendocina
S.proteamaculans	Undecided	Undecided		P.putida
S.pyogenes	KOR	Undecided		P.stutzeri
S.thermophilus	Undecided	Undecided		P.vagans
U.urealyticum	Undecided	Undecided		R.prowazekii
V.parahaemolyticus	Undecided	anti-KOR		R.solanacearum
Y.pestis	Undecided	anti-KOR		S.enterica
cE.coli_CFT073	KOR	Undecided		S.halifaxensis
cE.coli_H7_EDL933	KOR	Undecided		S.maltophilia
cE.coli_H7_Sakai	Undecided	Undecided		S.pneumoniae
cE.coli_K12_MG1655	KOR	Undecided		S.proteamaculans
cH.pylori	Undecided	anti-KOR		S.thermophilus
cK.pneumoniae	KOR	Undecided		U.urealyticum
cL.monocytogenes	Undecided	Undecided		cE.coli_H7_Sakai
cP.aeruginosa	KOR	Undecided		cL.monocytogenes
cP.ubique	KOR	Undecided		cS.thermophilus
cS.enterica	KOR	Undecided		cY.pestis
cS.oneidensis	KOR	Undecided		Weakly anti-KOR
cS.thermophilus	Undecided	Undecided		K.pneumoniae
cY.pestis	Undecided	Undecided		P.fluorescens_Pf01
				V.parahaemolyticus
				Y.pestis
				cH.pylori
