# Supplementary material for: Evolutionary Conservation of Bacterial Essential Metabolic Genes across All Bacterial Culture Media
Source: PLoS One. 2015 Apr 20;10(4):e0123785. doi: 10.1371/journal.pone.0123785 (PMC4403854; doi:10.1371/journal.pone.0123785)
Supplement: S2 Dataset — An Excel sheet containing information about the data used in this study and the results obtained. See detailed description of contents in section 3 of S1 File. (XLSX) [file pone.0123785.s002.xlsx]

## Sheet: Biolog Attributes
Attribute Type	Attribute Name	Reference	Score name	Score Definition	How many models (of 69) have scores
Environment	GreenGenes (GG)	Data for bacteria occurrence over different environments. Taken from Chaffron et al. (Chaffron, Rehrauer, Pernthaler, & von Mering, 2010)	GG number of envs	The number of environments that each bacterium occupies. Strains and species received the score for their genus.	31
			GG environments	The list of environments and which bacteria live in them. This was used to check for enrichment in KOR or non-KOR bacteria
Environment	6-class	Environmental complexity values obtained from Parter et al. (Parter, Kashtan, & Alon, 2007). The natural environments of 117 bacterial species were ranked based on the NCBI classification for bacterial lifestyle http://www.ncbi.nlm.nih.gov/genomes/lproks.cgi	6-class env complexity	A score assigned to environmental complexity: Obligate:1 Specialized: 2 Aquatic: 3 Facultative: 4 Multiple: 5 Soil: 6	49
			6-class environments	The list of env complexity scores and which bacteria live in them. This was used to check for enrichment in KOR or non-KOR bacteria
Environment	HMP OTU	Human Microbiome Project (Huttenhower C, Gevers D, Knight R, Abubucker S, 2012a, 2012b) OTU database is a matrix where columns are samples and rows are unique Operational Taxonomic Units, sequences amplified V1–V3 and the V3–V5 small subunit ribosomal RNA (16S) hypervariable regions (Huse, Ye, Zhou, & Fodor, 2012). Each cell in the matrix holds a measure of how much was found from a specific OTU …	HMP sum (1,2,3)	Using three thresholds on a value X in a cell: 1) '1' if X>0 2) '1' if X>(mean-std) 3) '1' if X>mean mean and std calculated over all values in cells for a certain genus.	56
			HMP unique(1,2,3)	Number of unique sampling locations under three thresholds above
Organism Dependent	Genome Size	taken from the ATGC database (Novichkov, Ratnere, Wolf, Koonin, & Dubchak, 2009)	Genome Size	Number of genes in full bacterial genome	69
	Duplication Time	Minimal duplication-time data were taken from (Couturier & Rocha, 2006).	Duplication Time	Time measured for bacteria to duplicate	31
	Phylogeny	Taken from the NCBI website http://www.ncbi.nlm.nih.gov/Taxonomy/CommonTree/wwwcmt.cgi	Phylogeny	A list of bacterial phyla and classes was compiled. Each phyla and class checked for enrichment in KOR or non-KOR bacteria	69
Model Dependent	Model Complexity	For model sources see "Metabolic Models" section in Methods. For a full description of the AE,PE,APE and NE essential gene sets see "2.2.1 AE, PE, APE and NE genes" section in Methods	Model Complexity	number of non-zero elements in the stoichiometric matrix (metabolite vs. reaction matrix)	69
	|AE|		|AE|	The size of the Always Essential gene set. This is the set which is essential under rich media as calculated on the metabolic model.	69
	AE percent		AE percent	|AE|/(number of model genes)	69
	|PE|		|PE|	The size of the Potentially Essential gene set. A gene is PE is there exists a medium under which it is essential, as calculated on the metabolic model and it is not AE.	69
	PE percent		PE percent	|PE|/(number of model genes)	69
ECOEDS Dependent	NM Growth	For ECOEDS description see "ECOEDS and ECVA" chapter in Results and Methods	EDC Growth	The average maximal biomass attained on the Extreme Differential Conservation (EDC) media resulting from the ECOEDS algorithm. The value is normalized by average growth on random media	69
	Media Multiplicity Factor		Media Multiplicity Factor	ECOEDS returns a set of media vectors,not all are unique. This is the ratio (#unique media)/(#media)	69

## Sheet: ECOEDS Convergence
Bacterium	#runs	best score (-log(p))	MMF
B.aphisicola	50	3.3	0.48
	100	3.3	0.34
	250	3.3	0.18
	1000	3.3	0.064
	2500	3.3	0.033
	5000	3.3	0.0192
B.thailandensis	50	23.8951	0.96
	100	23.9702	0.93
	250	24.068	0.8537
	1000	24.0939	0.667
	2500	24.0939	0.5152
	5000	24.0939	0.3916
H.pylori	50	2.1035	0.96
	100	1.9856	0.92
	250	2.04	0.892
	1000	2.1035	0.7107
	2500	2.14	0.5575
	5000	2.1763	0.4615
P.aeruginosa	50	9.3169	0.74
	100	9.6692	0.6
	250	9.7393	0.448
	1000	9.7393	0.257
	2500	9.7393	0.1432
	5000	9.7393	0.0914
E.coli K12 curated	50	5.2	0.84
	100	5.2	0.72
	250	5.2	0.608
	1000	5.4573	0.438
	2500	5.4573	0.3336
	5000	5.5595	0.2642

## Sheet: DEG Validation
		MVAdc Score			MVAdc Score
Bactrium Name	SEED Experimental score	Best KOR Score	Worst KOR Score	Curated Experimental score	Best KOR Score	Worst KOR Score
Burkholderia thailandensis E264	-31.53	-24.069	-6.061
Escherichia coli MG1655	-0.98	-1.245	-0.022	-4.096	-5.209	-0.335
Escherichia coli MG1655 I	-0.854	-1.245	-0.022	-4.194	-5.209	-0.335
Escherichia coli MG1655 II	-0.311	-1.245	-0.022	-2.447	-5.209	-0.335
Helicobacter pylori 26695	-2.013	-2.145	-0.068	-0.042	-0.385	-0.001
Streptococcus pneumonia R6	-0.095	-1.799	-0.05
